# Supplementary material for: Signature transcriptome analysis of stage specific atherosclerotic plaques of patients
Source: BMC Med Genomics. 2022 Apr 29;15:99. doi: 10.1186/s12920-022-01250-8 (PMC9055692; doi:10.1186/s12920-022-01250-8)
Supplement: Supplementary file 2 — Additional file 2. Significantly-enriched inflammation associated KEGG pathways of differentially expressed genes in early stage and advanced stage atherosclerotic plaque. [file 12920_2022_1250_MOESM2_ESM.xlsx]

## Sheet: ES (UP)
GENE NAME	FOLD CHANGE with respect to LIMA (p<0.05)
IGLC7	1037.8
SPP1	680.14
IGLV2-18	340.43
IGKC	235.36
IGKV1D-39	106.77
IGKV2-28	98.98
IGHV1-69	72.78
IGHV3-30	72.25
IGKV2D-28	66.89
IGHV3-23	64.18
IGKV1-27	57.78
JCHAIN	47.21
IGLV3-25	42.52
IGKV1D-16	42.09
SLC14A1	39.07
IGHV1-18	37.64
IGHV3-9	35.57
CCL18	33.04
IGKV1-9	32.22
IGHG4	31.31
IGKV1-17	31.22
IGKV3-11	26.88
IGHA1	26.8
IGHV3-33	26.53
IGKV1D-42	25.21
IGKV1D-33	24.62
IGKV1-6	24.2
IGHV3-66	21.19
IGHV3-35	20.24
CDH2	19.82
TBX20	19.47
IGLV3-1	19.35
IGKV2-24	18.48
IGKV2D-29	17.95
IGKV2D-24	16.69
IGHJ5	15.85
IGHV3-43	15.38
IGKV1D-37	15.3
IGHV3-49	14.97
IGHV4-28	14.18
IFI30	13.86
IGHV2-5	12.89
IGKV1-5	12.8
IGKV3D-15	12
IGHV3-48	11.84
IGHV3-15	11.1
GABRA4	10.79
ATRNL1	10.68
IBSP	10.66
IFI6	10.39

## Sheet: ES (DOWN)
GENE NAME	FOLD CHANGE with respect to LIMA (p<0.05)
SFRP2	-311.49
APOD	-112.75
MFAP5	-96.4
NR4A2	-70.23
NR4A3	-60.36
HBA1	-56.43
C3	-46.9
PRG4	-43.95
CXCL14	-36.4
EMP1	-34.13
HBB	-33.89
NR4A1	-30.34
HBA2	-29.13
NPY1R	-28.37
NAMPT	-25.68
FOSB	-23.83
BTG2	-23.69
CHRDL1	-23.12
ATP1B3	-21.51
EGR1	-21.18
CRISPLD2	-21.05
ZFP36	-19.15
ATF3	-18.13
IL6	-16.6
PTGS2	-15.91
GPRC5A	-15.4
SERPINF1	-15.37
TES	-15.36
KLF2	-15.15
RNY5	-14.72
SLIT2	-14.15
FOS	-14.08
NFIL3	-13.58
ALDH1A1	-13.46
TPH1	-13.29
SLC2A3	-12.88
UAP1	-12.53
CCDC80	-11.85
ADAMTS1	-10.11
CCNL1	-9.65
CFD	-9.52
MEDAG	-9.33
LOC286058	-9.28
SFRP4	-9.06
SEMA3E	-7.88
JUN	-7.85
JUNB	-7.7
LOC104968398	-7.66
NPR1	-7.66
MYOC	-7.44

## Sheet: AS (UP)
GENE NAME	FOLD CHANGE with respect to LIMA (p<0.05)
SPP1	2955.37
IGKC	727.43
IGHA1	526.23
IGLC7	444.58
IGKV1D-39	331.92
IGLV2-18	260.31
IGHV3-30	258.35
IGHV3-23	165.65
IGKV2-28	132.53
IGKV1D-16	115.23
IGHJ5	109.54
IGKV2D-28	98.88
IGHG4	88.16
IGHV3-33	82.72
IGHV4-28	69.28
IGHV3-43	64.65
IGHV1-18	56.24
IGKV1-9	46.15
IGKV1D-33	44.32
LAPTM5	42.31
IGKV1-27	40.1
IGKV1-6	34.14
CD74	33.88
LYZ	33.76
HLA-DRB6	32.11
IFI30	30.81
HLA-DQA1	30.67
IGKV1D-42	30.61
HLA-DRB1	30.36
CXCL9	29.97
TYROBP	29.83
IGKV1-5	28.31
C1QC	27.84
IGHV4-61	27.61
IGHV3-66	24.73
CD68	21.39
SLC14A1	21.14
HLA-DRB4	20.9
IGLV3-25	19.86
JCHAIN	19.83
HLA-DRA	18.79
IGLV3-1	18.51
IGHV1-69	18.47
IGKV2D-29	18.18
IGHV3-15	18.08
THBS2	17.25
IGHV3-49	17.13
IGHG1	16.75
CCL18	16.06
FYB	15.64

## Sheet: AS (DOWN)
GENE NAME	FOLD CHANGE with respect to LIMA (p<0.05)
NR4A3	-173.6
SFRP2	-147.35
SNORD71	-139.27
NR4A2	-132.59
FOSB	-103.56
SNORD13	-98.36
SNORD105B	-84.09
SNORD82	-78.37
NR4A1	-75.49
SNORA23	-69.17
SNORD104	-68.92
RNU4-2	-59.51
SNORA20	-59.01
SNORD99	-54.4
SNORD116-15	-53.65
NPY1R	-52.89
SPARCL1	-52.1
APOD	-44.36
MFAP5	-44.07
MYH11	-43.45
SNORD116-17	-42.69
ATP1B3	-34.41
OGN	-33.56
RNU4ATAC	-33.05
RPL37	-32.77
SNORA31	-31.92
ATP5O	-30.51
BTG2	-29.96
SNORD116-8	-29.83
RNU4-1	-29.74
RPL6	-29.73
SNORD60	-29.47
KIF5B	-29.09
SNORD58A	-28.83
RN7SK	-28.53
SNORA11	-27.19
RNU5A-1	-26.82
SNORD3A	-26.81
SNORD116-14	-26.04
SNORD116-18	-25.42
SNORD3C	-25.23
SRRM2	-25.23
RNU1-1	-25.07
RNU1-2	-25.07
RNU1-27P	-25.07
RNU1-28P	-25.07
RNU1-3	-25.07
RNU1-4	-25.07
RNVU1-18	-25.07
RNVU1-7	-25.07
