# Supplementary material for: Signature transcriptome analysis of stage specific atherosclerotic plaques of patients
Source: BMC Med Genomics. 2022 Apr 29;15:99. doi: 10.1186/s12920-022-01250-8 (PMC9055692; doi:10.1186/s12920-022-01250-8)
Supplement: Supplementary file 4 — Additional file 4. Differentially expressed miRNAs. [file 12920_2022_1250_MOESM4_ESM.xlsx]

## Sheet: ES (UP)
miRNA ID	FOLD CHANGE with respect to LIMA (p>0.05)
hsa-miR-193a-5p	14.63
hsa-miR-210-3p	11.94
hsa-miR-146a-5p	7.48
hsa-miR-4532	6.17
hsa-miR-339-3p	5.98
hsa-miR-23b-5p	5.78
hsa-miR-21-5p	5.39
hsa-miR-99b-3p	5.06
hsa-miR-29b-2-5p	4.85
hsa-miR-130b-3p	4.6
hsa-miR-139-5p	4.38
hsa-miR-342-5p	3.72
hsa-miR-197-3p	3.47
hsa-miR-425-5p	3.33
hsa-miR-3157-3p	3.25
hsa-miR-127-3p	3.2
hsa-miR-151a-3p	3.07
hsa-miR-320b	3.06
hsa-miR-181b-5p	3.04
hsa-miR-133a-3p	3.01
hsa-miR-324-3p	2.99
hsa-miR-125a-3p	2.8
hsa-miR-125b-2-3p	2.74
hsa-miR-99a-5p	2.61
hsa-miR-204-3p	2.56
hsa-miR-320a	2.55
hsa-miR-152-3p	2.54
hsa-miR-320c	2.5
hsa-miR-34a-5p	2.44
hsa-miR-362-5p	2.37
hsa-miR-21-3p	2.35
hsa-miR-193b-5p	2.31
hsa-miR-425-3p	2.27
hsa-miR-6803-5p	2.19
hsa-miR-30c-2-3p	2.09
hsa-miR-217	2.05
hsa-miR-432-5p	2.05
hsa-miR-132-3p	2.04

## Sheet: ES (DOWN)
miRNA ID	FOLD CHANGE with respect to LIMA (p>0.05)
hsa-miR-24-3p	-88.26
hsa-let-7b-5p	-68.52
hsa-miR-143-3p	-40.04
hsa-miR-145-5p	-33.74
hsa-miR-23b-3p	-33.47
hsa-miR-26a-5p	-24.95
hsa-let-7c-5p	-22.67
hsa-miR-140-3p	-22.67
hsa-miR-103a-3p	-22.3
hsa-miR-337-3p	-20.46
hsa-miR-451a	-18.68
hsa-miR-125b-5p	-15.75
hsa-miR-23a-3p	-14.75
hsa-let-7d-5p	-13.34
hsa-miR-185-5p	-11.88
hsa-miR-6090	-9.25
hsa-miR-486-5p	-9.04
hsa-miR-107	-6.33
hsa-miR-4787-5p	-5.89
hsa-miR-3960	-5.69
hsa-miR-100-5p	-5.31
hsa-miR-20b-5p	-5.27
hsa-miR-4530	-4.32
hsa-miR-106a-5p	-3.99
hsa-miR-6088	-3.98
hsa-miR-151a-5p	-3.97
hsa-miR-10a-5p	-3.89
hsa-miR-3665	-3.81
hsa-let-7g-5p	-3.64
hsa-miR-6089	-3.48
hsa-let-7f-5p	-3.46
hsa-miR-191-5p	-3.4
hsa-miR-6743-5p	-3.36
hsa-miR-22-3p	-3.32
hsa-miR-8075	-3.3
hsa-miR-5094	-3.29
hsa-miR-6125	-3.28
hsa-miR-7847-3p	-3.28
hsa-miR-2861	-3.27
hsa-miR-15b-5p	-3.24
hsa-miR-195-5p	-3.16
hsa-miR-3656	-3.12
hsa-miR-20a-5p	-3.06
hsa-miR-762	-3.03
hsa-miR-27a-3p	-2.96
hsa-miR-99b-5p	-2.88
hsa-miR-17-5p	-2.69
hsa-miR-4484	-2.63
hsa-miR-16-5p	-2.52
hsa-miR-4298	-2.44
hsa-miR-10b-5p	-2.36
hsa-miR-1207-5p	-2.36
hsa-miR-6729-5p	-2.36
hsa-miR-30b-5p	-2.32
hsa-miR-361-5p	-2.22
hsa-let-7e-5p	-2.21
hsa-miR-92a-3p	-2.21
hsa-miR-4687-3p	-2.19
hsa-let-7a-5p	-2.11
hsa-miR-8069	-2.07
hsa-miR-150-5p	-2.06
hsa-miR-93-5p	-2.05

## Sheet: AS (UP)
miRNA ID	FOLD CHANGE with respect to LIMA (p>0.05)
hsa-miR-337-3p	69.26
hsa-miR-4532	31.21
hsa-miR-4497	19.68
hsa-miR-320c	18.55
hsa-miR-320b	16
hsa-miR-320d	14.13
hsa-miR-320a	10.94
hsa-miR-6724-5p	8.57
hsa-miR-195-5p	5.97
hsa-miR-4429	5.65
hsa-miR-7704	5.36
hsa-miR-6803-5p	5.17
hsa-miR-4466	4.94
hsa-miR-6869-5p	4.63
hsa-miR-29a-3p	4.35
hsa-miR-1225-5p	3.99
hsa-miR-762	3.76
hsa-miR-7110-5p	3.33
hsa-miR-320e	3.3
hsa-miR-4739	3.29
hsa-miR-1915-3p	3.25
hsa-miR-4516	3.25
hsa-miR-455-3p	3.18
hsa-miR-3656	3
hsa-miR-7108-5p	2.89
hsa-miR-6786-5p	2.78
hsa-miR-1237-5p	2.68
hsa-miR-7150	2.54
hsa-miR-6789-5p	2.43
hsa-miR-638	2.35
hsa-miR-3196	2.35
hsa-miR-4488	2.31
hsa-miR-6752-5p	2.23
hsa-miR-1469	2.2
hsa-miR-6791-5p	2.2
hsa-miR-5787	2.17
hsa-miR-3620-5p	2.16
hsa-miR-4508	2.15
hsa-miR-6727-5p	2.15
hsa-miR-5001-5p	2.13

## Sheet: AS (DOWN)
miRNA ID	FOLD CHANGE with respect to LIMA (p>0.05)
hsa-miR-24-3p	-82.01
hsa-let-7b-5p	-51.69
hsa-miR-22-3p	-36.7
hsa-miR-23b-3p	-27.05
hsa-miR-26a-5p	-26.85
hsa-let-7e-5p	-25.63
hsa-miR-107	-19.75
hsa-miR-103a-3p	-18.83
hsa-miR-100-5p	-17.33
hsa-miR-23a-3p	-15.88
hsa-let-7d-5p	-13.34
hsa-miR-16-5p	-12.06
hsa-miR-185-5p	-9.97
hsa-miR-99b-5p	-7.17
hsa-let-7a-5p	-6.06
hsa-miR-191-5p	-5.28
hsa-miR-151a-5p	-4.63
hsa-miR-143-3p	-4.49
hsa-miR-106a-5p	-3.67
hsa-miR-7847-3p	-3.28
hsa-miR-6743-5p	-3.01
hsa-miR-145-5p	-2.89
hsa-let-7c-5p	-2.8
hsa-miR-17-5p	-2.47
hsa-miR-125b-5p	-2.26
hsa-miR-4298	-2.24
hsa-miR-361-5p	-2.09
hsa-miR-143-5p	-2.04
hsa-miR-486-5p	-2.03
hsa-miR-140-3p	-2.02
